# Supplementary material for: CLINICAL ASSESSMENTS AND GAIT CHARACTERISTICS BY SUBTYPE CLASSIFICATION USING TEMPORAL AND KINEMATIC SYMMETRY INDICES DURING GAIT IN PATIENTS WITH CHRONIC STROKE
Source: J Rehabil Med. 2025 Nov 11;57:44623. doi: 10.2340/jrm.v57.44623 (PMC12619075; doi:10.2340/jrm.v57.44623)
Supplement: Supplementary file 1 [file JRM-57-44623-s1.xlsx]

## Sheet: Sheet1
Supplementary material has been published as submitted. It has not been copyedited, or typeset by Journal of Rehabilitation Medicine
Table SI. Results of Kruskal–Wallis and post hoc Dunn tests with corresponding effect sizes for each variable
Variable	Comparison (Cluster)	Test type	H or Z	N	Effect size	p value
Age [years]	Overall	Kruskal–Wallis	0.337	59	η² = 0.00	0.942
Height [cm]	Overall	Kruskal–Wallis	1.465	59	η² = 0.00	0.688
Weight [kg]	Overall	Kruskal–Wallis	1.061	59	η² = 0.00	0.723
Time after onset [months]	Overall	Kruskal–Wallis	1.271	59	η² = 0.00	0.872
FMA- L/E [points]	Overall	Kruskal–Wallis	34.771	59	η² = 0.58	<0.001
	Cluster 1–2	Dunn	4.532	59	r = 0.59	<0.001
	Cluster 1–3	Dunn	2.965	59	r = 0.40	0.034
	Cluster 1–4	Dunn	5.124	59	r = 0.67	<0.001
	Cluster 2–3	Dunn	1.834	59	r = 0.20	0.154
	Cluster 2–4	Dunn	2.512	59	r = 0.37	0.003
	Cluster 3–4	Dunn	3.653	59	r = 0.44	<0.001
MAS- gastrocnemius [points]	Overall	Kruskal–Wallis	14.618	59	η² = 0.21	0.002
	Cluster 1–2	Dunn	0.098	59	r = 0.01	1
	Cluster 1–3	Dunn	2.407	59	r = 0.31	0.134
	Cluster 1–4	Dunn	3.076	59	r = 0.40	0.023
	Cluster 2–3	Dunn	2.271	59	r = 0.30	0.019
	Cluster 2–4	Dunn	2.94	59	r = 0.38	0.003
	Cluster 3–4	Dunn	0.742	59	r = 0.10	1
SIAS- touch [points]	Overall	Kruskal–Wallis	1.189	59	η² = 0.00	0.765
SIAS- position [points]	Overall	Kruskal–Wallis	0.492	59	η² = 0.00	0.919
TIS [points]	Overall	Kruskal–Wallis	9.559	59	η² = 0.12	0.023
	Cluster 1–2	Dunn	1.534	59	r = 0.20	0.129
	Cluster 1–3	Dunn	0.786	59	r = 0.10	0.434
	Cluster 1–4	Dunn	2.759	59	r = 0.39	0.019
	Cluster 2–3	Dunn	2.497	59	r = 0.36	0.027
	Cluster 2–4	Dunn	1.839	59	r = 0.18	0.239
	Cluster 3–4	Dunn	2.884	59	r = 0.40	0.009
Comfortable gait speed [m/s]	Overall	Kruskal–Wallis	26.73	59	η² = 0.43	<0.001
	Cluster 1–2	Dunn	3.227	59	r = 0.42	<0.001
	Cluster 1–3	Dunn	3.025	59	r = 0.40	<0.001
	Cluster 1–4	Dunn	4.756	59	r = 0.62	<0.001
	Cluster 2–3	Dunn	0.269	59	r = 0.04	0.794
	Cluster 2–4	Dunn	2.261	59	r = 0.33	0.022
	Cluster 3–4	Dunn	1.788	59	r = 0.23	0.073
Swing time ratio	Overall	Kruskal–Wallis	49.025	59	η² = 0.84	<0.001
	Cluster 1–2	Dunn	5.324	59	r = 0.69	<0.001
	Cluster 1–3	Dunn	1.532	59	r = 0.20	0.133
	Cluster 1–4	Dunn	5.942	59	r = 0.77	<0.001
	Cluster 2–3	Dunn	2.972	59	r = 0.40	<0.001
	Cluster 2–4	Dunn	1.965	59	r = 0.24	0.064
	Cluster 3–4	Dunn	3.94	59	r = 0.51	<0.001
Normalized cross-correlation - knee joint	Overall	Kruskal–Wallis	41.717	59	η² = 0.70	<0.001
	Cluster 1–2	Dunn	2.568	59	r = 0.34	0.048
	Cluster 1–3	Dunn	5.356	59	r = 0.70	<0.001
	Cluster 1–4	Dunn	4.979	59	r = 0.65	<0.001
	Cluster 2–3	Dunn	3.17	59	r = 0.42	<0.001
	Cluster 2–4	Dunn	2.969	59	r = 0.40	<0.001
	Cluster 3–4	Dunn	0.028	59	r = 0.00	0.984
% Paretic propulsion	Overall	Kruskal–Wallis	16.544	59	η² = 0.25	<0.001
	Cluster 1–2	Dunn	1.54	59	r = 0.22	0.124
	Cluster 1–3	Dunn	3.388	59	r = 0.45	0.002
	Cluster 1–4	Dunn	3.111	59	r = 0.41	0.044
	Cluster 2–3	Dunn	2.498	59	r = 0.36	0.028
	Cluster 2–4	Dunn	1.872	59	r = 0.25	0.063
	Cluster 3–4	Dunn	0.016	59	r = 0.00	0.994
Abbreviations: FMA-L/E, Fugl-Meyer Assessment Lower Extremity Subscale; MAS, Modified Ashworth Scale; SIAS, Stroke Impairment Assessment Set; TIS, Trunk Impairment Scale. H, Kruskal–Wallis test statistic; Z, standardized test statistic (Dunn’s test);
η², effect size for Kruskal–Wallis test calculated as η² = (H – k + 1) / (N – k);r, effect size for Dunn’s test calculated as r = |Z| / √N;
p < 0.05 was considered statistically significant.
